# Supplementary material for: Detection and Phylogenetic Characterization of Influenza D in Swedish Cattle
Source: Viruses. 2024 Dec 26;17(1):17. doi: 10.3390/v17010017 (PMC11768518; doi:10.3390/v17010017)
Supplement: Supplementary file 1 [file viruses-17-00017-s001.zip]

Archive with 5 entries (4 files):
- viruses-3355050-supplementary/
- viruses-3355050-supplementary/Figure S1. Phylogenetic tree .jpg
- viruses-3355050-supplementary/Figure S2. Phylogenetic tree.jpg
- viruses-3355050-supplementary/Table S1. Pathogen detection.xlsx
- viruses-3355050-supplementary/Table S2. Accession number.xlsx
