# Supplementary material for: Detection and Phylogenetic Characterization of Influenza D in Swedish Cattle
Source: Viruses. 2024 Dec 26;17(1):17. doi: 10.3390/v17010017 (PMC11768518; doi:10.3390/v17010017)
Supplement: Supplementary file 1 [file viruses-17-00017-s001.zip › viruses-3355050-supplementary/Table S1. Pathogen detection.xlsx]

## Sheet: Blad1
Herd ID	Date of Sampling	Production Type	Source	Agegroup	BCoV	BRSV	PIV-3	M.Bovis	M. haem	H. somni	P.Multicida	IDV
Farm 1	20210120	F	pNS	3-6 weeks
				Animal 1	Pos.	Neg.	Neg.	Pos.	Pos.	Pos.	Pos.	Pos.
				Animal 2	Pos.	Pos.	Neg.	Pos.	Pos.	Neg.	Pos.	Pos.
				Animal 3	Pos.	Neg.	Neg.	Pos.	Pos.	Neg.	Neg.	Pos.
				Animal 4	Pos.	Neg.	Neg.	Pos.	Pos.	Pos.	Neg.	Pos.
Farm 2	20210121	S	pNS	1 year
				Animal 1	Pos.	Neg.	Neg.	Pos.	Pos.	Pos.	Pos.	Pos.
				Animal 2	Pos.	Neg.	Neg.	Pos.	Pos.	Pos.	Pos.	Pos.
				Animal 3	Neg.	Neg.	Neg.	Pos.	Pos.	Pos.	Pos.	Pos.
				Animal 4	Pos.	Neg.	Neg.	Pos.	Pos.	Pos.	Pos.	Pos.
Farm 3	20210120	F	pNS	12-14 weeks
				Animal 1	Neg.	Pos.	Pos.	Pos.	Neg.	Pos.	Neg.	Pos.
				Animal 2	Pos.	Pos.	Pos.	Pos.	Pos.	Pos.	Pos.	Pos.
				Animal 3	Pos.	Pos.	Neg.	Pos.	Pos.	Pos.	Pos.	Pos.
				Animal 4	Pos.	Pos.	Neg.	Pos.	Pos.	Pos.	Pos.	Pos.
			pNS	3-5 weeks
				Animal 1	Pos.	Pos.	Neg.	Pos.	Pos.	Pos.	Pos.	Pos.
				Animal 2	Pos.	Neg.	Pos.	Pos.	Pos.	Pos.	Pos.	Pos.
				Animal 3	Pos.	Neg.	Pos.	Pos.	Pos.	Neg.	Pos.	Pos.
	20210127		pNS	8-28 weeks
				Animal 1	Neg.	Neg.	Neg.	Pos.	Pos.	Pos.	Pos.	Pos.
				Animal 2	Pos.	Neg.	Neg.	Pos.	Pos.	Pos.	Pos.	Pos.
				Animal 3	Neg.	Neg.	Neg.	Pos.	Pos.	Pos.	Pos.	Pos.
			pNS	4 weeks
				Animal 1	Pos.	Neg.	Neg.	Pos.	Pos.	Neg.	Pos.	Pos.
				Animal 2	Pos.	Neg.	Pos.	Pos.	Pos.	Neg.	Pos.	Pos.
				Animal 3	Neg.	Neg.	Neg.	Pos.	Neg.	Pos.	Pos.	Pos.
				Animal 4	Pos.	Neg.	Neg.	Pos.	Neg.	Neg.	Pos.	Pos.
	20210208		pNS	8 weeks
				Animal 1	Neg.	Neg.	Pos.	Neg.	Pos.	Neg.	Pos.	Pos.
				Animal 2	Pos.	Neg.	Neg.	Pos.	Neg.	Pos.	Pos.	Pos.
				Animal 3	Pos.	Pos.	Neg.	Neg.	Pos.	Neg.	Pos.	Pos.
	20210225		pNS	4 weeks
				Animal 1	Neg.	Neg.	Neg.	Pos.	Pos.	Neg.	Pos.	Pos.
				Animal 2	Pos.	Neg.	Neg.	Pos.	Neg.	Pos.	Pos.	Pos.
				Animal 3	Neg.	Neg.	Neg.	Pos.	Pos.	Pos.	Pos.	Pos.
Farm 4	20210115	F	pNS	8-12 weeks
				Animal 1	Pos.	Pos.	Neg.	Pos.	Pos.	Pos.	Pos.	Neg.
				Animal 2	Neg.	Pos.	Pos.	Neg.	Neg.	Neg.	Pos.	Pos.
				Animal 3	Pos.	Neg.	Neg.	Neg.	Pos.	Neg.	Pos.	Neg.
Farm 5	20210219		NS	n.d
				Animal 1	Neg.	Pos.	Neg.	Neg.	Pos.	Pos.	Pos.	Pos.
Farm 6	20210317	F	NS	28 weeks
					Neg.	Pos.	Neg.	Neg.	Neg.	Pos.	Pos.	Pos.
Farm 7	20210406	F	pNS	n.d
				Animal 1	Neg.	Neg.	Pos.	Pos.	Pos.	Neg.	Pos.	Neg.
				Animal 2	Pos.	Neg.	Pos.	Pos.	Neg.	Neg.	Pos.	Neg.
				Animal 3	Pos.	Neg.	Neg.	Pos.	Neg.	Pos.	Pos.	Pos.
				Animal 4	Pos.	Neg.	Pos.	Pos.	Pos.	Neg.	Pos.	Pos.
Farm 8	20231025	F	pNS	4-14 weeks
				Animal 1	Neg.	Neg.	Neg.	Pos.	Neg.	Pos.	Pos.	Pos.
				Animal 2	Pos.	Neg.	Pos.	Neg.	Neg.	Neg.	Pos.	Pos.
				Animal 3	Neg.	Neg.	Pos.	Pos.	Pos.	Pos.	Pos.	Pos.
				Animal 4	Neg.	Neg.	Neg.	Pos.	Neg.	Neg.	Pos.	Pos.
Farm 9	20231211	F & S	Ns	49 weeks
					Neg.	Neg.	Neg.	Neg.	Pos.	Neg.	Pos.	Pos.
Farm 10	20240124	D	pNS	2-6 weeks
				Animal 1	Neg.	Pos.	Neg.	Neg.	Pos.	Neg.	Pos.	Pos.
				Animal 2	Pos.	Neg.	Neg.	Neg.	Pos.	Pos.	Pos.	Pos.
				Animal 3	Pos.	Neg.	Pos.	Neg.	Neg.	Neg.	Neg.	Pos.
				Animal 4	Neg.	Neg.	Neg.	Pos.	Neg.	Neg.	Pos.	Pos.
Farm 11	20240130		pNS	n.d
				Animal 1	n.d.	n.d.	n.d.	n.d.	n.d.	n.d.	n.d.	Pos.
Farm 12	20240212	F	pNS	4-14 weeks
				Animal 1	Neg.	Pos.	Pos.	Neg.	Neg.	Pos.	Pos.	Pos.
				Animal 2	Pos.	Neg.	Pos.	Neg.	Pos.	Neg.	Pos.	Pos.
				Animal 3	Neg.	Neg.	Neg.	Neg.	Neg.	Neg.	Neg.	Pos.
Farm 13	20240301		Lung	4 years
				Animal 1	Pos.	Neg.	Pos.	Pos.	Neg.	Neg.	Pos.	Pos.
Farm 14	20240419	F	pNS	8-16 weeks
				Animal 1	Pos.	Pos.	Pos.	Pos.	Pos.	Pos.	Pos.	Pos.
				Animal 2	Neg.	Pos.	Pos.	Pos.	Pos.	Pos.	Pos.	Pos.
				Animal 3	Neg.	Neg.	Pos.	Pos.	Pos.	Pos.	Pos.	Pos.
				Animal 4	Pos.	Neg.	Pos.	Pos.	Pos.	Pos.	Pos.	Pos.
Table S1. Results of the laboratory analyses. Samples of nasal swabs (nasal swabs-NS, pooled nasal swabs-pNS-each pool containing three to five individual samples) and lung tissue. The production type is F=Fattning farm, S=Suckler cow and D=Dairy farm. Positive results of pooled and individual samples are presented as the Pos/Neg of the corresponding PCR; BCoV= Bovine Coronavirus, BRSV= Bovine Re…
