# Supplementary material for: Detection and Phylogenetic Characterization of Influenza D in Swedish Cattle
Source: Viruses. 2024 Dec 26;17(1):17. doi: 10.3390/v17010017 (PMC11768518; doi:10.3390/v17010017)
Supplement: Supplementary file 1 [file viruses-17-00017-s001.zip › viruses-3355050-supplementary/Table S2. Accession number.xlsx]

## Sheet: Accession number
Accession number	Strain
PQ596308 - PQ596314	D/Bovine/Sweden/SVA210121SZ0271-KN000300-F1/2021
PQ596315 - PQ596321	D/Bovine/Sweden/SVA210122SZ0073-KN000334-F3/2021
PQ596322 - PQ596328	D/Bovine/Sweden/SVA210122SZ0094-KN000338-F3/2021
PQ596329 - PQ596335	D/Bovine/Sweden/SVA210226SZ0333-KN000388-F3/2021
PQ596336 - PQ596342	D/Bovine/Sweden/SVA210226SZ0333-KN001034-F3/2021
PQ596343 - PQ596349	D/Bovine/Sweden/SVA210407SZ0515-KN000384-F7/2021
PQ596350 - PQ596356	D/Bovine/Sweden/SVA210407SZ0515-KN002385-F7/2021
PQ596357 - PQ596363	D/Bovine/Sweden/SVA231027SZ0086-FB248425-F8/2023
PQ596364 - PQ596370	D/Bovine/Sweden/SVA231027SZ0086-FB248426-F8/2023
PQ596371 - PQ596377	D/Bovine/Sweden/SVA231027SZ0086-FB248428-F8/2023
PQ596378 - PQ596384	D/Bovine/Sweden/SVA231214SZ0296-FB004661-F9/2023
PQ596385 - PQ596391	D/Bovine/Sweden/SVA240126SZ0148-FB000265-F10/2024
PQ596392 - PQ596398	D/Bovine/Sweden/SVA240126SZ0148-FB000267-F10/2024
PQ596399 - PQ596405	D/Bovine/Sweden/SVA240130SZ0031-FB019676-F11/2024
PQ596406 - PQ596412	D/Bovine/Sweden/SVA240214SZ0154-FB000557-F12/2024
PQ596413 - PQ596419	D/Bovine/Sweden/SVA240301SZ0169-FB001897-F13/2024
